# Supplementary material for: Production of Ethyl-agarobioside, a Novel Skin Moisturizer, by Mimicking the Alcoholysis from the Japanese Sake-Brewing Process
Source: Mar Drugs. 2023 Jun 1;21(6):341. doi: 10.3390/md21060341 (PMC10305320; doi:10.3390/md21060341)
Supplement: Supplementary file 1 [file marinedrugs-21-00341-s001.zip]

Archive with 1 entries (1 files):
- marinedrugs-2376642-supplementary.pdf
